# Supplementary material for: Renal Perfusion and Function during Pneumoperitoneum: A Systematic Review and Meta-Analysis of Animal Studies
Source: PLoS One. 2016 Sep 22;11(9):e0163419. doi: 10.1371/journal.pone.0163419 (PMC5033590; doi:10.1371/journal.pone.0163419)
Supplement: S1 Folder — (ZIP) [file pone.0163419.s004.zip]

Archive with 16 entries (16 files):
- UO_CO_pooled.cma
- CREAT_BL_duration.cma
- CREAT_BL_not_pooled.cma
- CREAT_BL_Pooled.cma
- CREAT_CO_duration.cma
- CREAT_CO_not_pooled.cma
- CREAT_CO_Pooled.cma
- RBF_BL_duration.cma
- RBF_BL_pooled.cma
- RBF_CO_duration.cma
- RBF_CO_pooled.cma
- UO_BL_duration.cma
- UO_BL_not_pooled.cma
- UO_BL_pooled.cma
- UO_CO_duration.cma
- UO_CO_not_pooled.cma
